# Supplementary material for: Tuning the Defects of Two-Dimensional Layered Carbon/TiO2 Superlattice Composite for a Fast Lithium-Ion Storage
Source: Materials (Basel). 2022 Feb 22;15(5):1625. doi: 10.3390/ma15051625 (PMC8911284; doi:10.3390/ma15051625)
Supplement: Supplementary file 1 [file materials-15-01625-s001.zip]

Archive with 1 entries (1 files):
- materials-1589469-supplementary.pdf
